# Supplementary material for: A prefrontal-thalamic circuit encodes social information for social recognition
Source: Nat Commun. 2024 Feb 3;15:1036. doi: 10.1038/s41467-024-45376-y (PMC10838311; doi:10.1038/s41467-024-45376-y)
Supplement: Supplementary file 4 — Supplementary Data 1 [file 41467_2024_45376_MOESM4_ESM.xlsx]

## Sheet: Fig1
No.	Statistic method	Number	Statistics result	Value
1b-c	Chi-square test	CNO:827	p<0.0001	χ²=63.77, df=2
		VEH:365
1f	Kruskal-Wallis test	S:90	Kruskal-Wallis statistic:p<0.0001	Kruskal-Wallis statistic: H(3)= 40.94
	(Corrected by Dunn's multiple comparisons test)	S’:90	S vs. S’: p= 0.1144
		N:90	S vs. N: p>0.9999
		E:90	S vs. E: p<0.0001
			S’ vs. N: p>0.9999
			S’ vs. E: p= 0.0018
			N vs. E: p<0.0001
1g	Wilcoxon matched-pairs signed rank test	S_M:38	S_M vs. S_B: p=0.003	S_M vs. S_B: W= -475
		S’_M:38	S’_M vs. S’_B: p= 0.0206	S’_M vs. S’_B: W= -269
		N_M:38	N_M vs. N_B: p= 0.0035	N_M vs. N_B: W= -395
		E_M:37	E_M vs. E_B: p= 0.0942	E_M vs. E_B: W= -172
		S_B:38
		S’_B:38
		N_B:38
		E_B:37
1h	Kruskal-Wallis test	S:81	Kruskal-Wallis statistic:p<0.0001	Kruskal-Wallis statistic: H(3)= 44.48
	(Corrected by Dunn's multiple comparisons test)	S’:81	S vs. S’: p= 0.0018
		N:81	S vs. N: p= 0.4462
		E:81	S vs. E: p<0.0001
			S’ vs. N: p= 0.3989
			S’ vs. E: p= 0.0351
			N vs. E: p<0.0001
1i	Wilcoxon matched-pairs signed rank test	S_M:21	S_M vs. S_B: p=0.0016	S_M vs. S_B: W= -173
		S’_M:20	S’_M vs. S’_B: p= 0.0400	S’_M vs. S’_B: W= -110
		N_M:21	N_M vs. N_B: p<0.0001	N_M vs. N_B: W= -207
		E_M:18	E_M vs. E_B: p= 0.0077	E_M vs. E_B: W= -119
		S_B:21
		S’_B:20
		N_B:21
		E_B:18
2c	Paired t test	pre: 8	Top Left:	Top Left:
		during: 8	Theta: p=0.1352	Theta: t(7)=1.689
			Beta: p=0.0454	Beta: t(7)=2.43
			Gamma: p=0.0005	Gamma: t(7)=6.038
			Top Right:	Top Right:
			Theta: p=0.856	Theta: t(7)=1.883
			Beta: p=0.158	Beta: t(7)=1.581
			Gamma: p=0.0585	Gamma: t(7)=2.258
			Bottom Left:	Bottom Left:
			Theta: p=0.0857	Theta: t(7)=1.999
			Beta: p=0.0856	Beta: t(7)=2
			Gamma: p=0.0138	Gamma: t(7)=3.263
			Bottom Right:	Bottom Right:
			Theta: p=0.0529	Theta: t(7)=2.327
			Beta: p=0.0133	Beta: t(7)=3.29
			Gamma: p=0.0003	Gamma: t(7)=6.636
2i	Two-way ANOVA (Bonferroni corrected)	HM4D	Left:
		CNO:9	Treatment*Group:	Treatment*Group:
		VEH:8	p=0.026	F(1, 27)=5.547
			Treatment:	Treatment:
		mCherry	p=0.2043	F(1, 27)=1.692
		CNO:7	Group:	Group:
		VEH:7	p=0.9306	F(1, 27)=0.00772
			CNO:	CNO:
			HM4D vs. mCherry:	HM4D vs. mCherry:
			p= 0.1826	t(27)=1.751
			VEH:	VEH:
			HM4D vs. mCherry:	HM4D vs. mCherry:
			p= 0.2505	t(27)=1.582
			Middle:
			Treatment*Group:	Treatment*Group:
			p=0.1017	F(1, 27)=2.87
			Treatment:	Treatment:
			p=0.4715	F(1, 27)=0.5332
			Group:	Group:
			p=0.2949	F(1, 27)=1.141
			Right
			Treatment*Group:	Treatment*Group:
			p=0.0021	F(1, 27)=11.61
			Treatment:	Treatment:
			p=0.7554	F(1, 27)=0.09903
			Group:	Group:
			p=0.4324	F(1, 27)=0.6351
			CNO:	CNO:
			HM4D vs. mCherry:	HM4D vs. mCherry:
			p= 0.0111	t(27)=3.013
			VEH:	VEH:
			HM4D vs. mCherry:	HM4D vs. mCherry:
			p= 0.1592	t(27)=1.822
3b-c	Chi-square test	CNO:430	p=0.0092	χ²=9.375, df=2
		VEH:581
3f	Kruskal-Wallis test	S:79	Kruskal-Wallis statistic: p= 0.004	Kruskal-Wallis statistic: H(3)= 13.33
	(Corrected by Dunn's multiple comparisons test)	S’:79	S vs. S’: p >0.9999
		N:79	S vs. N: p >0.9999
		E:79	S vs. E: p= 0.0056
			S’ vs. N: p >0.9999
			S’ vs. E: p= 0.0256
			N vs. E: p= 0.0569
3g	Kruskal-Wallis test	S:103	Kruskal-Wallis statistic: p< 0.0001	Kruskal-Wallis statistic: H(3)= 33.34
	(Corrected by Dunn's multiple comparisons test)	S’:103	S vs. S’: p= 0.3536
		N:103	S vs. N: p> 0.9999
		E:103	S vs. E: p< 0.0001
			S’ vs. N: p= 0.4779
			S’ vs. E: p= 0.0090
			N vs. E: p<0.0001
3h	Kolmogorov-Smirnov test	S vs. E	S vs. E: p= 0.0017	S vs. E: D=0.1536
		Saline:257	S’ vs. N: p= 0.0009	S’ vs. N: D=0.1609
		CNO:361
		S’ vs. N
		Saline:249
		CNO:366
4b	Two-way ANOVA (Bonferroni corrected)	GFP: 17	Top Left:
		eNpHR: 18	Chamber*Group:	Chamber*Group:
			p=0.2638	F(1, 66)=1.27
			Chamber:	Chamber:
			p<0.0001	F(1, 66)=56.59
			Group:	Group:
			p=0.587	F(1, 66)=0.298
	Unpair t test		Top Right
			GFP vs. eNpHR:	GFP vs. eNpHR:
			p=0.5382	t(33)=0.622
	Two-way ANOVA (Bonferroni corrected)		Bottom Left:
			Chamber*Group:	Chamber*Group:
			p=0.0405	F(1, 66)=4.365
			Chamber:	Chamber:
			p=0.013	F(1, 66)=6.523
			Group:	Group:
			p=0.2147	F(1, 66)=1.57
			GFP:	GFP:
			S’ vs. N:	S’ vs. N:
			p=0.0038	t(66)=3.237
			eNpHR:	eNpHR:
			S’ vs. N:	S’ vs. N:
			p>0.9999	t(66)=0.3335
	Unpair t test		Bottom Right
			GFP vs. eNpHR:	GFP vs. eNpHR:
			p=0.0119	t(33)=2.663
4c	Unpair t test	GFP: 9	Left
		eNpHR: 8	GFP vs. eNpHR:	GFP vs. eNpHR:
			p=0.7417	t(15)=0.3357
			Right
			GFP vs. eNpHR:	GFP vs. eNpHR:
			p=0.0414	t(15)=2.23
4d	Unpair t test	GFP: 13	Left
		eNpHR: 17	GFP vs. eNpHR:	GFP vs. eNpHR:
			p=0.0928	t(28)=1.74
			Right
			GFP vs. eNpHR:	GFP vs. eNpHR:
			p=0.0085	t(28)=2.83
4e	Two-way RM ANOVA	GFP: 9	Trial *Group:	Trial*Group:
		eNpHR: 11	p=0.0174	F(4, 72)=3.217
			Trial:	Trial:
			p=0.0004	F(4, 72)=5.755
			Group:	Group:
			p=0.5855	F(1, 18)=0.3085
			GFP:	GFP:
			1 vs. 2	1 vs. 2
			p>0.9999	t(72)=1.537
			1 vs. 3	1 vs. 3
			p= 0.2014	t(72)=2.377
			1 vs. 4	1 vs. 4
			p <0.0001	t(72)=5.099
			1 vs. 5	1 vs. 5
			p >0.9999	t(72)=1.248
			2 vs. 3	2 vs. 3
			p >0.9999	t(72)=0.84
			2 vs. 4	2 vs. 4
			p=0.0066	t(72)=3.563
			2 vs. 5	2 vs. 5
			p >0.9999	t(72)=0.2883
			3 vs. 4	3 vs. 4
			p=0.0812	t(72)=2.723
			3 vs. 5	3 vs. 5
			p >0.9999	t(72)=1.128
			4 vs. 5	4 vs. 5
			p=0.0025	t(72)=3.851
			eNpHR:	eNpHR:
			1 vs. 2	1 vs. 2
			p>0.9999	t(72)=1.359
			1 vs. 3	1 vs. 3
			p>0.9999	t(72)=0.01871
			1 vs. 4	1 vs. 4
			p>0.9999	t(72)=0.3306
			1 vs. 5	1 vs. 5
			p>0.9999	t(72)=1.041
			2 vs. 3	2 vs. 3
			p>0.9999	t(72)=1.377
			2 vs. 4	2 vs. 4
			p=0.9549	t(72)=1.689
			2 vs. 5	2 vs. 5
			p>0.9999	t(72)=0.3181
			3 vs. 4	3 vs. 4
			p>0.9999	t(72)=0.3119
			3 vs. 5	3 vs. 5
			p >0.9999	t(72)=1.059
			4 vs. 5	4 vs. 5
			p>0.9999	t(72)=1.371
4f	Two-way ANOVA (Bonferroni corrected)	GFP: 9	Left:
		eNpHR: 12	Object*Group:	Object *Group:
			p=0.1669	F(1, 38)=0.1986
			Object:	Object:
			p=0.6739	F(1, 38)=0.1799
			Group:	Group:
			p>0.9999	F(1, 38)= 2.859e-030
			Right:
			Object *Group:	Object *Group:
			p=0.2067	F(1, 38)=1.65
			Object:	Object:
			p<0.0001	F(1, 38)=27.6
			Group:	Group:
			p>0.9999	F(1, 38)=0
4g	Two-way ANOVA	GFP: 7	Left:
		eNpHR: 11	Odor*Group:	Odor*Group:
			p=0.8847	F(1, 32)=0.02135
			Odor:	Odor:
			p=<0.0001	F(1, 32)=48.3
			Group:	Group:
			p=0.9706	F(1, 32)=0.001376
			Right:
			Odor*Group:	Odor*Group:
			p=0.1923	F(1, 32)=1.774
			Odor:	Odor:
			p<0.0001	F(1, 32)=65.41
			Group:	Group:
			p=0.702	F(1, 32)=0.149
5b	Two-way ANOVA (Bonferroni corrected)	GFP: 11	Top Left:
		eNpHR: 18	Chamber*Group:	Chamber*Group:
			p=0.6858	F(1, 54)=0.1654
			Chamber:	Chamber:
			p<0.0001	F(1, 54)=48.9
			Group:	Group:
			p=0.1677	F(1, 54)=1.956
	Unpair t test		Top Right
			GFP vs. eNpHR:	GFP vs. eNpHR:
			p=0.3449	t(27)=0.9615
	Two-way ANOVA (Bonferroni corrected)		Bottom Left:
			Chamber*Group:	Chamber*Group:
			p=0.0164	F(1, 54)=6.142
			Chamber:	Chamber:
			p=0.0441	F(1, 54)=4.248
			Group:	Group:
			p=0.4522	F(1, 54)=0.5735
			GFP:	GFP:
			S’ vs. N:	S’ vs. N:
			p=0.0114	t(54)=2.881
			eNpHR:	eNpHR:
			S’ vs. N:	S’ vs. N:
			p>0.9999	t(54)=0.3388
	Unpair t test		Bottom Right
			GFP vs. eNpHR:	GFP vs. eNpHR:
			p=0.0202	t(27)=2.468
5c	Two-way ANOVA (Bonferroni corrected)	GFP: 11	Top Left:
		eNpHR: 19	Chamber*Group:	Chamber*Group:
			p=0.4585	F(1, 56)=0.5572
			Chamber:	Chamber:
			p<0.0001	F(1, 56)=64.3
			Group:	Group:
			p=0.3633	F(1, 56)=0.8399
	Unpair t test		Top Right
			GFP vs. eNpHR:	GFP vs. eNpHR:
			p=0.5441	t(28)=0.6142
	Two-way ANOVA (Bonferroni corrected)		Bottom Left:
			Chamber*Group:	Chamber*Group:
			p=0.2572	F(1, 56)=1.311
			Chamber:	Chamber:
			p=0.0007	F(1, 56)=12.77
			Group:	Group:
			p=0.4742	F(1, 56)=0.5193
			GFP:	GFP:
			S’ vs. N:	S’ vs. N:
			p=0.0089	t(56)=2.964
			eNpHR:	eNpHR:
			S’ vs. N:	S’ vs. N:
			p=0.00996	t(56)=2.005
	Unpair t test		Bottom Right
			GFP vs. eNpHR:	GFP vs. eNpHR:
			p=0.0443	t(28)=2.106
5e	Two-way ANOVA (Bonferroni corrected)	GFP: 9	Top Left:
		eNpHR: 9	Chamber*Group:	Chamber*Group:
			p=0.1798	F(1, 32)=1.881
			Chamber:	Chamber:
			p<0.0001	F(1, 32)=79.55
			Group:	Group:
			p=0.058	F(1, 32)=3.865
	Unpair t test		Top Right
			GFP vs. eNpHR:	GFP vs. eNpHR:
			p=0.7007	t(16)=0.3914
	Two-way ANOVA (Bonferroni corrected)		Bottom Left:
			Chamber*Group:	Chamber*Group:
			p=0.0188	F(1, 32)=6.131
			Chamber:	Chamber:
			p=0.0279	F(1, 32)=5.307
			Group:	Group:
			p=0.3503	F(1, 32)=0.8985
			GFP:	GFP:
			S’ vs. N:	S’ vs. N:
			p=0.0038	t(32)=3.38
			eNpHR:	eNpHR:
			S’ vs. N:	S’ vs. N:
			p>0.9999	t(32)=0.1219
	Unpair t test		Bottom Right
			GFP vs. eNpHR:	GFP vs. eNpHR:
			p=0.0342	t(16)=2.316
5f	Two-way ANOVA (Bonferroni corrected)	GFP: 10	Top Left:
		eNpHR: 11	Chamber*Group:	Chamber*Group:
			p=0.2895	F(1, 38)=1.154
			Chamber:	Chamber:
			p<0.0001	F(1, 38)=20.79
			Group:	Group:
			p=0.3575	F(1, 38)=0.8677
	Unpair t test		Top Right
			GFP vs. eNpHR:	GFP vs. eNpHR:
			p=0.7715	t(19)=0.2946
	Two-way ANOVA (Bonferroni corrected)		Bottom Left:
			Chamber*Group:	Chamber*Group:
			p=0.0487	F(1, 38)=4.149
			Chamber:	Chamber:
			p=0.1302	F(1, 38)=2.393
			Group:	Group:
			p=0.1163	F(1, 38)=2.583
			GFP:	GFP:
			S’ vs. N:	S’ vs. N:
			p=0.00357	t(38)=2.476
			eNpHR:	eNpHR:
			S’ vs. N:	S’ vs. N:
			p>0.9999	t(38)=0.3551
	Unpair t test		Bottom Right
			GFP vs. eNpHR:	GFP vs. eNpHR:
			p=0.0419	t(19)=2.182
6b	Two-way ANOVA	mPFC: 39	Region*Time:	Region*Time:
		Re: 26	p=0.3073	F(3, 252)=1.208
			Region:	Region:
			p<0.0001	F(3, 252)=24.82
			Time:	Time:
			p<0.0001	F(1, 252)=24.82
6c	Mann Whitney test	Dimension1:
		mPFC:42	p=0.6199	U=267
		Re:14
		Dimension2:
		mPFC:42	p=0.7013	U=273
		Re:14
		Dimension3:
		mPFC:40	p=0.0412	U=161.5
		Re:13
		Dimension4:
		mPFC:40	p=0.1195	U=184
		Re:13
		Dimension5:
		mPFC:38	p=0.0397	U=152
		Re:13
		Dimension6:
		mPFC:37	p= 0.0231	U=138.5
		Re:13
		Dimension7:
		mPFC:36	p=0.0215	U=133
		Re:13
		Dimension8:
		mPFC:35	p=0.0126	U=121
		Re:13
		Dimension9:
		mPFC:34	p=0.0095	U=113.5
		Re:13
		Dimension10:
		mPFC:33	p=0.0053	U=102.5
		Re:13
7a	Two-way ANOVA	VEH: 23	Treatment*Time:	Treatment*Time:
		CNO: 28	p=0.8183	F(3, 196)=0.3098
			Treatment:	Treatment:
			p<0.0001	F(3, 196)=28.27
			Time:	Time:
			p=0.0002	F(1, 196)=14.05
7c	Two-way ANOVA	VEH: 9	Top:	Top:
		CNO: 8	Treatment*Time:	Treatment*Time:
			p=0.9837	F(80, 1200)=0.6859
			Treatment:	Treatment:
			p=0.0068	F(80, 1200)= 9.832
			Time:	Time:
			p=0.3575	F(1, 15)= 1.053
		VEH: 9	Bottom:	Bottom:
		CNO: 8	Treatment*Time:	Treatment*Time:
			p=0.9736	F(80, 1200)=0.7113
			Treatment:	Treatment:
			p=0.6766	F(80, 1200)= 0.181
			Time:	Time:
			p<0.0001	F(1, 15)= 4.679
s1b	RM one-way ANOVA	S:67	Left:
		S’:67	p=0.7884	F(2.542,167.8)=0.3052
		N:67
		E:67	Right
			p=0.3166	F(2.559,168.9)=1.179
s1c	RM one-way ANOVA	S:67	Left:
		S’:67	p=0.6160	F(2.686,177.3)=0.5709
		N:67
		E:67	Right
			p=0.2544	F(2.482,163.8)=1.377
s3c	Kruskal-Wallis test	S:188	Kruskal-Wallis statistic: p<0.0001	Kruskal-Wallis statistic: H(3)=44.15
	(Corrected by Dunn's multiple comparisons test)	S’:188	S vs. S’: p=0.0128
		N:188	S vs. N: p=0.4679
		E:188	S vs. E: p<0.0001
			S’ vs. N: p>0.9999
			S’ vs. E: p=0.0049
			N vs. E: p<0.0001
s3d	Kruskal-Wallis test	S:22	Kruskal-Wallis statistic: p=0.014	Kruskal-Wallis statistic: H(3)=10.62
	(Corrected by Dunn's multiple comparisons test)	S’:22	S vs. S’: p=0.9931
		N:22	S vs. N: p>0.9999
		E:22	S vs. E: p=0.0117
			S’ vs. N: p>0.9999
			S’ vs. E: p=0.5222
			N vs. E: p=0.0948
s4c	Wilcoxon matched-pairs signed rank test	Before CNO:40	p<0.0001	W=-818
		After CNO:40
s5a	Two-way ANOVA (Bonferroni corrected)	HM4D	Left:
		CNO:9	Treatment*Group:	Treatment*Group:
		VEH:8	p=0.2831	F(1, 27)=1.2
			Treatment:	Treatment:
		mCherry	p=0.9691	F(1, 27)=0.001526
		CNO:7	Group:	Group:
		VEH:7	p=0.1922	F(1, 27)=1.789
			Middle:
			Treatment*Group:	Treatment*Group:
			p=0.0949	F(1, 27)=2.996
			Treatment:	Treatment:
			p=0.9672	F(1, 27)=0.001721
			Group:	Group:
			p=0.4888	F(1, 27)=0.4926
			Right:
			Treatment*Group:	Treatment*Group:
			p=0.2365	F(1, 27)=1.466
			Treatment:	Treatment:
			p=0.4977	F(1, 27)=0.4724
			Group:	Group:
			p=0.3141	F(1, 27)=1.052
s5b	Two-way ANOVA (Bonferroni corrected)	HM4D	Left:
		CNO:9	Treatment*Group:	Treatment*Group:
		VEH:8	p=0.6039	F(1, 27)=0.2756
			Treatment:	Treatment:
		mCherry	p=0.9428	F(1, 27)=0.005246
		CNO:7	Group:	Group:
		VEH:7	p=0.0341	F(1, 27)=4.981
			Middle:
			Treatment*Group:	Treatment*Group:
			p=0.3611	F(1, 27)=0.8632
			Treatment:	Treatment:
			p=0.689	F(1, 27)=0.1636
			Group:	Group:
			p=0.8908	F(1, 27)=0.01921
			Right:
			Treatment*Group:	Treatment*Group:
			p=0.1991	F(1, 27)=1.733
			Treatment:	Treatment:
			p=0.9358	F(1, 27)=0.006608
			Group:	Group:
			p=0.8038	F(1, 27)=0.06293
s5c	Two-way ANOVA (Bonferroni corrected)	HM4D	Left:
		CNO:9	Treatment*Group:	Treatment*Group:
		VEH:8	p=0.8611	F(1, 27)=0.03112
			Treatment:	Treatment:
		mCherry	p=0.7528	F(1, 27)=0.1013
		CNO:7	Group:	Group:
		VEH:7	p=0.4923	F(1, 27)=0.4846
			Middle:
			Treatment*Group:	Treatment*Group:
			p=0.8265	F(1, 27)=0.04901
			Treatment:	Treatment:
			p=0.081	F(1, 27)=3.287
			Group:	Group:
			p=0.2243	F(1, 27)=1.547
			Right:
			Treatment*Group:	Treatment*Group:
			p=0.3368	F(1, 27)=0.9562
			Treatment:	Treatment:
			p=0.0284	F(1, 27)=5.361
			Group:	Group:
			p=0.8485	F(1, 27)=0.03722
s5d	Two-way ANOVA (Bonferroni corrected)	HM4D	Left:
		CNO:9	Treatment*Group:	Treatment*Group:
		VEH:8	p=0.7159	F(1, 27)=0.1352
			Treatment:	Treatment:
		mCherry	p=0.5959	F(1, 27)=0.2881
		CNO:7	Group:	Group:
		VEH:7	p=0.0858	F(1, 27)=3.179
			Middle:
			Treatment*Group:	Treatment*Group:
			p=0.722	F(1, 27)=0.1293
			Treatment:	Treatment:
			p=0.0932	F(1, 27)=3.028
			Group:	Group:
			p=0.2251	F(1, 27)=1.541
			Right:
			Treatment*Group:	Treatment*Group:
			p=0.2284	F(1, 27)=1.519
			Treatment:	Treatment:
			p=0.0375	F(1, 27)=4.789
			Group:	Group:
			p=0.7267	F(1, 27)=0.1247
s5e	Two-way ANOVA (Bonferroni corrected)	HM4D	Left:
		CNO:9	Treatment*Group:	Treatment*Group:
		VEH:8	p=0.73313	F(1, 27)=0.1204
			Treatment:	Treatment:
		mCherry	p=0.3544	F(1, 27)=0.8881
		CNO:7	Group:	Group:
		VEH:7	p=0.2851	F(1, 27)=1.189
			Middle:
			Treatment*Group:	Treatment*Group:
			p=0.178	F(1, 27)=0.1913
			Treatment:	Treatment:
			p=0.2933	F(1, 27)=1.149
			Group:	Group:
			p=0.261	F(1, 27)=1.318
			Right:
			Treatment*Group:	Treatment*Group:
			p=0.9994	F(1, 27)=4.945e-007
			Treatment:	Treatment:
			p=0.0076	F(1, 27)=8.339
			Group:	Group:
			p=0.4227	F(1, 27)=0.6627
s6c	Kruskal-Wallis test	S:72	Kruskal-Wallis statistic: p=0.0021	Kruskal-Wallis statistic: H(3)=14.66
	(Corrected by Dunn's multiple comparisons test)	S’:72	S vs. S’: p>0.9999
		N:72	S vs. N: p=0.0032
		E:72	S vs. E: p>0.9999
			S’ vs. N: p=0.0101
			S’ vs. E: p>0.9999
			N vs. E: p=0.1469
s6d	Kruskal-Wallis test	S:143	Kruskal-Wallis statistic: p<0.0001	Kruskal-Wallis statistic: H(3)=88.97
	(Corrected by Dunn's multiple comparisons test)	S’:143	S vs. S’: p=0.0540
		N:143	S vs. N: p<0.0001
		E:143	S vs. E: p<0.0001
			S’ vs. N: p<0.0001
			S’ vs. E: p=0.4901
			N vs. E: p<0.0001
s8a	Two-way ANOVA (Bonferroni corrected)	VEH: 17	Left
		CNO: 20	Chamber*Treatment:	Chamber*Treatment:
			p=0.5653	F(1, 70)=0.3339
			Chamber:	Chamber:
			p<0.0001	F(1, 70)=112.7
			Treatment:	Treatment:
			p=0.7331	F(1, 70)=0.1172
			Right
			Chamber*Treatment:	Chamber*Treatment:
			p=0.062	F(1, 70)=3.597
			Chamber:	Chamber:
			p=0.0112	F(1, 70)=6.782
			Treatment:	Treatment:
			p=0.2894	F(1, 70)=1.14
			VEH:	VEH:
			S’ vs. N:	S’ vs. N:
			p=0.0063	t(70)=3.061
			CNO:	CNO:
			S’ vs. N:	S’ vs. N:
			p>0.9999	t(70)=0.5221
s8b	Two-way ANOVA (Bonferroni corrected)	VEH: 11	Left
		CNO: 12	Chamber*Treatment:	Chamber*Treatment:
			p=0.4473	F(1, 42)=0.5884
			Chamber:	Chamber:
			p<0.0001	F(1, 42)=166.7
			Treatment:	Treatment:
			p=0.9782	F(1, 42)=0.0007566
			Right
			Chamber*Treatment:	Chamber*Treatment:
			p=0.4255	F(1, 42)=0.6476
			Chamber:	Chamber:
			p=0.0164	F(1, 42)=6.254
			Treatment:	Treatment:
			p=0.7714	F(1, 42)=0.08551

## Sheet: Sheet1
Figure No.	Statistic method	Number	Statistics result	Value
1b-c	Chi-square test	CNO:827 VEH:365	p<0.0001	χ²=63.77, df=2
1f	Kruskal-Wallis test (Corrected by Dunn's multiple comparisons test)	S:90 S’:90 N:90 E:90	Kruskal-Wallis statistic:p<0.0001 S vs. S’: p= 0.1144 S vs. N: p>0.9999 S vs. E: p<0.0001 S’ vs. N: p>0.9999 S’ vs. E: p= 0.0018 N vs. E: p<0.0001	Kruskal-Wallis statistic: H(3)= 40.94
1g	Wilcoxon matched-pairs signed rank test	S_M:38 S’_M:38 N_M:38 E_M:37 S_B:38 S’_B:38 N_B:38 E_B:37	S_M vs. S_B: p=0.003 S’_M vs. S’_B: p= 0.0206 N_M vs. N_B: p= 0.0035 E_M vs. E_B: p= 0.0942	S_M vs. S_B: W= -475 S’_M vs. S’_B: W= -269 N_M vs. N_B: W= -395 E_M vs. E_B: W= -172
1h	Kruskal-Wallis test	S:81 S’:81 N:81 E:81	Kruskal-Wallis statistic:p<0.0001 S vs. S’: p= 0.0018 S vs. N: p= 0.4462 S vs. E: p<0.0001 S’ vs. N: p= 0.3989 S’ vs. E: p= 0.0351 N vs. E: p<0.0001	Kruskal-Wallis statistic: H(3)= 44.48
1i	Wilcoxon matched-pairs signed rank test	S_M:21 S’_M:20 N_M:21 E_M:18 S_B:21 S’_B:20 N_B:21 E_B:18	S_M vs. S_B: p=0.0016 S’_M vs. S’_B: p= 0.0400 N_M vs. N_B: p<0.0001 E_M vs. E_B: p= 0.0077	S_M vs. S_B: W= -173 S’_M vs. S’_B: W= -110 N_M vs. N_B: W= -207 E_M vs. E_B: W= -119
2c	Paired t test	pre: 8 during: 8	Top Left: Theta: p=0.1352 Beta: p=0.0454 Gamma: p=0.0005	Top Left: Theta: t(7)=1.689 Beta: t(7)=2.43 Gamma: t(7)=6.038
			Top Right: Theta: p=0.856 Beta: p=0.158 Gamma: p=0.0585	Top Right: Theta: t(7)=1.883 Beta: t(7)=1.581 Gamma: t(7)=2.258
			Bottom Left: Theta: p=0.0857 Beta: p=0.0856 Gamma: p=0.0138	Bottom Left: Theta: t(7)=1.999 Beta: t(7)=2 Gamma: t(7)=3.263
			Bottom Right: Theta: p=0.0529 Beta: p=0.0133 Gamma: p=0.0003	Bottom Right: Theta: t(7)=2.327 Beta: t(7)=3.29 Gamma: t(7)=6.636
2i	Two-way ANOVA (Bonferroni corrected)	HM4D CNO:9 VEH:8 mCherry CNO:7 VEH:7	Left: Treatment*Group: p=0.026 Treatment: p=0.2043 Group: p=0.9306 CNO: HM4D vs. mCherry: p= 0.1826 VEH: HM4D vs. mCherry: p= 0.2505	Treatment*Group: F(1, 27)=5.547 Treatment: F(1, 27)=1.692 Group: F(1, 27)=0.00772 CNO: HM4D vs. mCherry: t(27)=1.751 VEH: HM4D vs. mCherry: t(27)=1.582
			Middle: Treatment*Group: p=0.1017 Treatment: p=0.4715 Group: p=0.2949	Treatment*Group: F(1, 27)=2.87 Treatment: F(1, 27)=0.5332 Group: F(1, 27)=1.141
			Right Treatment*Group: p=0.0021 Treatment: p=0.7554 Group: p=0.4324 CNO: HM4D vs. mCherry: p= 0.0111 VEH: HM4D vs. mCherry: p= 0.1592	Treatment*Group: F(1, 27)=11.61 Treatment: F(1, 27)=0.09903 Group: F(1, 27)=0.6351 CNO: HM4D vs. mCherry: t(27)=3.013 VEH: HM4D vs. mCherry: t(27)=1.822
3b-c	Chi-square test	CNO:430 VEH:581	p=0.0092	χ²=9.375, df=2
3f	Kruskal-Wallis test (Corrected by Dunn's multiple comparisons test)	S:79 S’:79 N:79 E:79	Kruskal-Wallis statistic: p= 0.004 S vs. S’: p >0.9999 S vs. N: p >0.9999 S vs. E: p= 0.0056 S’ vs. N: p >0.9999 S’ vs. E: p= 0.0256 N vs. E: p= 0.0569	Kruskal-Wallis statistic: H(3)= 13.33
3g	Kruskal-Wallis test (Corrected by Dunn's multiple comparisons test)	S:103 S’:103 N:103 E:103	Kruskal-Wallis statistic: p< 0.0001 S vs. S’: p= 0.3536 S vs. N: p> 0.9999 S vs. E: p< 0.0001 S’ vs. N: p= 0.4779 S’ vs. E: p= 0.0090 N vs. E: p<0.0001	Kruskal-Wallis statistic: H(3)= 33.34
3h	Kolmogorov-Smirnov test	S vs. E Saline:257 CNO:361 S’ vs. N Saline:249 CNO:366	S vs. E: p= 0.0017 S’ vs. N: p= 0.0009	S vs. E: D=0.1536 S’ vs. N: D=0.1609
4b	Two-way ANOVA (Bonferroni corrected)	GFP: 17 eNpHR: 18	Top Left: Chamber*Group: p=0.2638 Chamber: p<0.0001 Group: p=0.587	Chamber*Group: F(1, 66)=1.27 Chamber: F(1, 66)=56.59 Group: F(1, 66)=0.298
	Unpair t test		Top Right GFP vs. eNpHR: p=0.5382	GFP vs. eNpHR: t(33)=0.622
	Two-way ANOVA (Bonferroni corrected)		Bottom Left: Chamber*Group: p=0.0405 Chamber: p=0.013 Group: p=0.2147 GFP: S’ vs. N: p=0.0038 eNpHR: S’ vs. N: p>0.9999	Chamber*Group: F(1, 66)=4.365 Chamber: F(1, 66)=6.523 Group: F(1, 66)=1.57 GFP: S’ vs. N: t(66)=3.237 eNpHR: S’ vs. N: t(66)=0.3335
	Unpair t test		Bottom Right GFP vs. eNpHR: p=0.0119	GFP vs. eNpHR: t(33)=2.663
4c	Unpair t test	GFP: 9 eNpHR: 8	Left GFP vs. eNpHR: p=0.7417	GFP vs. eNpHR: t(15)=0.3357
			Right GFP vs. eNpHR: p=0.0414	GFP vs. eNpHR: t(15)=2.23
4d	Unpair t test	GFP: 13 eNpHR: 17	Left GFP vs. eNpHR: p=0.0928	GFP vs. eNpHR: t(28)=1.74
			Right GFP vs. eNpHR: p=0.0085	GFP vs. eNpHR: t(28)=2.83
4e	Two-way RM ANOVA	GFP: 9 eNpHR: 11	Trial *Group: p=0.0174 Trial: p=0.0004 Group: p=0.5855 GFP: 1 vs. 2 p>0.9999 1 vs. 3 p= 0.2014 1 vs. 4 p <0.0001 1 vs. 5 p >0.9999 2 vs. 3 p >0.9999 2 vs. 4 p=0.0066 2 vs. 5 p >0.9999 3 vs. 4 p=0.0812 3 vs. 5 p >0.9999 4 vs. 5 p=0.0025 eNpHR: 1 vs. 2 p>0.9999 1 vs. 3 p>0.9999 1 vs. 4 p>0.9999 1 vs. 5 p>0.9999 2 vs. 3 p>0.9999 2 vs. 4 p=0.9549 2 vs. 5 p>0.9999 3 vs. 4 p>0.9999 3 vs. 5 p >0.9999 4 …	Trial*Group: F(4, 72)=3.217 Trial: F(4, 72)=5.755 Group: F(1, 18)=0.3085 GFP: 1 vs. 2 t(72)=1.537 1 vs. 3 t(72)=2.377 1 vs. 4 t(72)=5.099 1 vs. 5 t(72)=1.248 2 vs. 3 t(72)=0.84 2 vs. 4 t(72)=3.563 2 vs. 5 t(72)=0.2883 3 vs. 4 t(72)=2.723 3 vs. 5 t(72)=1.128 4 vs. 5 t(72)=3.851 eNpHR: 1 vs. 2 t(72)=1.359 1 vs. 3 t(72)=0.01871 1 vs. 4 t(72)=0.3306 1 vs. 5 t(72)=1.041 2 vs. 3 t(72)=1.377 2 vs. 4 t(7…
4f	Two-way ANOVA (Bonferroni corrected)	GFP: 9 eNpHR: 12	Left: Object*Group: p=0.1669 Object: p=0.6739 Group: p>0.9999	Object *Group: F(1, 38)=0.1986 Object: F(1, 38)=0.1799 Group: F(1, 38)= 2.859e-030
			Right: Object *Group: p=0.2067 Object: p<0.0001 Group: p>0.9999	Object *Group: F(1, 38)=1.65 Object: F(1, 38)=27.6 Group: F(1, 38)=0
4g	Two-way ANOVA	GFP: 7 eNpHR: 11	Left: Odor*Group: p=0.8847 Odor: p=<0.0001 Group: p=0.9706	Odor*Group: F(1, 32)=0.02135 Odor: F(1, 32)=48.3 Group: F(1, 32)=0.001376
			Right: Odor*Group: p=0.1923 Odor: p<0.0001 Group: p=0.702	Odor*Group: F(1, 32)=1.774 Odor: F(1, 32)=65.41 Group: F(1, 32)=0.149
5b	Two-way ANOVA (Bonferroni corrected)	GFP: 11 eNpHR: 18	Top Left: Chamber*Group: p=0.6858 Chamber: p<0.0001 Group: p=0.1677	Chamber*Group: F(1, 54)=0.1654 Chamber: F(1, 54)=48.9 Group: F(1, 54)=1.956
	Unpair t test		Top Right GFP vs. eNpHR: p=0.3449	GFP vs. eNpHR: t(27)=0.9615
	Two-way ANOVA (Bonferroni corrected)		Bottom Left: Chamber*Group: p=0.0164 Chamber: p=0.0441 Group: p=0.4522 GFP: S’ vs. N: p=0.0114 eNpHR: S’ vs. N: p>0.9999	Chamber*Group: F(1, 54)=6.142 Chamber: F(1, 54)=4.248 Group: F(1, 54)=0.5735 GFP: S’ vs. N: t(54)=2.881 eNpHR: S’ vs. N: t(54)=0.3388
	Unpair t test		Bottom Right GFP vs. eNpHR: p=0.0202	GFP vs. eNpHR: t(27)=2.468
5c	Two-way ANOVA (Bonferroni corrected)	GFP: 11 eNpHR: 19	Top Left: Chamber*Group: p=0.4585 Chamber: p<0.0001 Group: p=0.3633	Chamber*Group: F(1, 56)=0.5572 Chamber: F(1, 56)=64.3 Group: F(1, 56)=0.8399
	Unpair t test		Top Right GFP vs. eNpHR: p=0.5441	GFP vs. eNpHR: t(28)=0.6142
	Two-way ANOVA (Bonferroni corrected)		Bottom Left: Chamber*Group: p=0.2572 Chamber: p=0.0007 Group: p=0.4742 GFP: S’ vs. N: p=0.0089 eNpHR: S’ vs. N: p=0.00996	Chamber*Group: F(1, 56)=1.311 Chamber: F(1, 56)=12.77 Group: F(1, 56)=0.5193 GFP: S’ vs. N: t(56)=2.964 eNpHR: S’ vs. N: t(56)=2.005
	Unpair t test		Bottom Right GFP vs. eNpHR: p=0.0443	GFP vs. eNpHR: t(28)=2.106
5e	Two-way ANOVA (Bonferroni corrected)	GFP: 9 eNpHR: 9	Top Left: Chamber*Group: p=0.1798 Chamber: p<0.0001 Group: p=0.058	Chamber*Group: F(1, 32)=1.881 Chamber: F(1, 32)=79.55 Group: F(1, 32)=3.865
	Unpair t test		Top Right GFP vs. eNpHR: p=0.7007	GFP vs. eNpHR: t(16)=0.3914
	Two-way ANOVA (Bonferroni corrected)		Bottom Left: Chamber*Group: p=0.0188 Chamber: p=0.0279 Group: p=0.3503 GFP: S’ vs. N: p=0.0038 eNpHR: S’ vs. N: p>0.9999	Chamber*Group: F(1, 32)=6.131 Chamber: F(1, 32)=5.307 Group: F(1, 32)=0.8985 GFP: S’ vs. N: t(32)=3.38 eNpHR: S’ vs. N: t(32)=0.1219
	Unpair t test		Bottom Right GFP vs. eNpHR: p=0.0342	GFP vs. eNpHR: t(16)=2.316
5f	Two-way ANOVA (Bonferroni corrected)	GFP: 10 eNpHR: 11	Top Left: Chamber*Group: p=0.2895 Chamber: p<0.0001 Group: p=0.3575	Chamber*Group: F(1, 38)=1.154 Chamber: F(1, 38)=20.79 Group: F(1, 38)=0.8677
	Unpair t test		Top Right GFP vs. eNpHR: p=0.7715	GFP vs. eNpHR: t(19)=0.2946
	Two-way ANOVA (Bonferroni corrected)		Bottom Left: Chamber*Group: p=0.0487 Chamber: p=0.1302 Group: p=0.1163 GFP: S’ vs. N: p=0.00357 eNpHR: S’ vs. N: p>0.9999	Chamber*Group: F(1, 38)=4.149 Chamber: F(1, 38)=2.393 Group: F(1, 38)=2.583 GFP: S’ vs. N: t(38)=2.476 eNpHR: S’ vs. N: t(38)=0.3551
	Unpair t test		Bottom Right GFP vs. eNpHR: p=0.0419	GFP vs. eNpHR: t(19)=2.182
6b	Two-way ANOVA	mPFC: 39 Re: 26	Region*Time: p=0.3073 Region: p<0.0001 Time: p<0.0001	Region*Time: F(3, 252)=1.208 Region: F(3, 252)=24.82 Time: F(1, 252)=24.82
6c	Mann Whitney test	Dimension1: mPFC:42 Re:14 Dimension2: mPFC:42 Re:14 Dimension3: mPFC:40 Re:13 Dimension4: mPFC:40 Re:13 Dimension5: mPFC:38 Re:13 Dimension6: mPFC:37 Re:13 Dimension7: mPFC:36 Re:13 Dimension8: mPFC:35 Re:13 Dimension9: mPFC:34 Re:13 Dimension10: mPFC:33 Re:13	p=0.6199 p=0.7013 p=0.0412 p=0.1195 p=0.0397 p= 0.0231 p=0.0215 p=0.0126 p=0.0095 p=0.0053	U=267 U=273 U=161.5 U=184 U=152 U=138.5 U=133 U=121 U=113.5 U=102.5
7a	Two-way ANOVA	VEH: 23 CNO: 28	Treatment*Time: p=0.8183 Treatment: p<0.0001 Time: p=0.0002	Treatment*Time: F(3, 196)=0.3098 Treatment: F(3, 196)=28.27 Time: F(1, 196)=14.05
7c	Two-way ANOVA	VEH: 9 CNO: 8	Top: Treatment*Time: p=0.9837 Treatment: p=0.0068 Time: p=0.3575	Top: Treatment*Time: F(80, 1200)=0.6859 Treatment: F(80, 1200)= 9.832 Time: F(1, 15)= 1.053
		VEH: 9 CNO: 8	Bottom: Treatment*Time: p=0.9736 Treatment: p=0.6766 Time: p<0.0001	Bottom: Treatment*Time: F(80, 1200)=0.7113 Treatment: F(80, 1200)= 0.181 Time: F(1, 15)= 4.679
s1b	RM one-way ANOVA	S:67 S’:67 N:67 E:67	Left: p=0.7884	F(2.542,167.8)=0.3052
			Right p=0.3166	F(2.559,168.9)=1.179
s1c	RM one-way ANOVA	S:67 S’:67 N:67 E:67	Left: p=0.6160	F(2.686,177.3)=0.5709
			Right p=0.2544	F(2.482,163.8)=1.377
s3c	Kruskal-Wallis test (Corrected by Dunn's multiple comparisons test)	S:188 S’:188 N:188 E:188	Kruskal-Wallis statistic: p<0.0001 S vs. S’: p=0.0128 S vs. N: p=0.4679 S vs. E: p<0.0001 S’ vs. N: p>0.9999 S’ vs. E: p=0.0049 N vs. E: p<0.0001	Kruskal-Wallis statistic: H(3)=44.15
s3d	Kruskal-Wallis test (Corrected by Dunn's multiple comparisons test)	S:22 S’:22 N:22 E:22	Kruskal-Wallis statistic: p=0.014 S vs. S’: p=0.9931 S vs. N: p>0.9999 S vs. E: p=0.0117 S’ vs. N: p>0.9999 S’ vs. E: p=0.5222 N vs. E: p=0.0948	Kruskal-Wallis statistic: H(3)=10.62
s4c	Wilcoxon matched-pairs signed rank test	Before CNO:40 After CNO:40	p<0.0001	W=-818
s5a	Two-way ANOVA (Bonferroni corrected)	HM4D CNO:9 VEH:8 mCherry CNO:7 VEH:7	Left: Treatment*Group: p=0.2831 Treatment: p=0.9691 Group: p=0.1922	Treatment*Group: F(1, 27)=1.2 Treatment: F(1, 27)=0.001526 Group: F(1, 27)=1.789
			Middle: Treatment*Group: p=0.0949 Treatment: p=0.9672 Group: p=0.4888	Treatment*Group: F(1, 27)=2.996 Treatment: F(1, 27)=0.001721 Group: F(1, 27)=0.4926
			Right: Treatment*Group: p=0.2365 Treatment: p=0.4977 Group: p=0.3141	Treatment*Group: F(1, 27)=1.466 Treatment: F(1, 27)=0.4724 Group: F(1, 27)=1.052
s5b	Two-way ANOVA (Bonferroni corrected)	HM4D CNO:9 VEH:8 mCherry CNO:7 VEH:7	Left: Treatment*Group: p=0.6039 Treatment: p=0.9428 Group: p=0.0341	Treatment*Group: F(1, 27)=0.2756 Treatment: F(1, 27)=0.005246 Group: F(1, 27)=4.981
			Middle: Treatment*Group: p=0.3611 Treatment: p=0.689 Group: p=0.8908	Treatment*Group: F(1, 27)=0.8632 Treatment: F(1, 27)=0.1636 Group: F(1, 27)=0.01921
			Right: Treatment*Group: p=0.1991 Treatment: p=0.9358 Group: p=0.8038	Treatment*Group: F(1, 27)=1.733 Treatment: F(1, 27)=0.006608 Group: F(1, 27)=0.06293
s5c	Two-way ANOVA (Bonferroni corrected)	HM4D CNO:9 VEH:8 mCherry CNO:7 VEH:7	Left: Treatment*Group: p=0.8611 Treatment: p=0.7528 Group: p=0.4923	Treatment*Group: F(1, 27)=0.03112 Treatment: F(1, 27)=0.1013 Group: F(1, 27)=0.4846
			Middle: Treatment*Group: p=0.8265 Treatment: p=0.081 Group: p=0.2243	Treatment*Group: F(1, 27)=0.04901 Treatment: F(1, 27)=3.287 Group: F(1, 27)=1.547
			Right: Treatment*Group: p=0.3368 Treatment: p=0.0284 Group: p=0.8485	Treatment*Group: F(1, 27)=0.9562 Treatment: F(1, 27)=5.361 Group: F(1, 27)=0.03722
s5d	Two-way ANOVA (Bonferroni corrected)	HM4D CNO:9 VEH:8 mCherry CNO:7 VEH:7	Left: Treatment*Group: p=0.7159 Treatment: p=0.5959 Group: p=0.0858	Treatment*Group: F(1, 27)=0.1352 Treatment: F(1, 27)=0.2881 Group: F(1, 27)=3.179
			Middle: Treatment*Group: p=0.722 Treatment: p=0.0932 Group: p=0.2251	Treatment*Group: F(1, 27)=0.1293 Treatment: F(1, 27)=3.028 Group: F(1, 27)=1.541
			Right: Treatment*Group: p=0.2284 Treatment: p=0.0375 Group: p=0.7267	Treatment*Group: F(1, 27)=1.519 Treatment: F(1, 27)=4.789 Group: F(1, 27)=0.1247
s5e	Two-way ANOVA (Bonferroni corrected)	HM4D CNO:9 VEH:8 mCherry CNO:7 VEH:7	Left: Treatment*Group: p=0.73313 Treatment: p=0.3544 Group: p=0.2851	Treatment*Group: F(1, 27)=0.1204 Treatment: F(1, 27)=0.8881 Group: F(1, 27)=1.189
			Middle: Treatment*Group: p=0.178 Treatment: p=0.2933 Group: p=0.261	Treatment*Group: F(1, 27)=0.1913 Treatment: F(1, 27)=1.149 Group: F(1, 27)=1.318
			Right: Treatment*Group: p=0.9994 Treatment: p=0.0076 Group: p=0.4227	Treatment*Group: F(1, 27)=4.945e-007 Treatment: F(1, 27)=8.339 Group: F(1, 27)=0.6627
s6c	Kruskal-Wallis test (Corrected by Dunn's multiple comparisons test)	S:72 S’:72 N:72 E:72	Kruskal-Wallis statistic: p=0.0021 S vs. S’: p>0.9999 S vs. N: p=0.0032 S vs. E: p>0.9999 S’ vs. N: p=0.0101 S’ vs. E: p>0.9999 N vs. E: p=0.1469	Kruskal-Wallis statistic: H(3)=14.66
s6d	Kruskal-Wallis test (Corrected by Dunn's multiple comparisons test)	S:143 S’:143 N:143 E:143	Kruskal-Wallis statistic: p<0.0001 S vs. S’: p=0.0540 S vs. N: p<0.0001 S vs. E: p<0.0001 S’ vs. N: p<0.0001 S’ vs. E: p=0.4901 N vs. E: p<0.0001	Kruskal-Wallis statistic: H(3)=88.97
s8a	Two-way ANOVA (Bonferroni corrected)	VEH: 17 CNO: 20	Left Chamber*Treatment: p=0.5653 Chamber: p<0.0001 Treatment: p=0.7331	Chamber*Treatment: F(1, 70)=0.3339 Chamber: F(1, 70)=112.7 Treatment: F(1, 70)=0.1172
			Right Chamber*Treatment: p=0.062 Chamber: p=0.0112 Treatment: p=0.2894 VEH: S’ vs. N: p=0.0063 CNO: S’ vs. N: p>0.9999	Chamber*Treatment: F(1, 70)=3.597 Chamber: F(1, 70)=6.782 Treatment: F(1, 70)=1.14 VEH: S’ vs. N: t(70)=3.061 CNO: S’ vs. N: t(70)=0.5221
s8b	Two-way ANOVA (Bonferroni corrected)	VEH: 11 CNO: 12	Left Chamber*Treatment: p=0.4473 Chamber: p<0.0001 Treatment: p=0.9782	Chamber*Treatment: F(1, 42)=0.5884 Chamber: F(1, 42)=166.7 Treatment: F(1, 42)=0.0007566
			Right Chamber*Treatment: p=0.4255 Chamber: p=0.0164 Treatment: p=0.7714	Chamber*Treatment: F(1, 42)=0.6476 Chamber: F(1, 42)=6.254 Treatment: F(1, 42)=0.08551
