# Supplementary material for: A prefrontal-thalamic circuit encodes social information for social recognition
Source: Nat Commun. 2024 Feb 3;15:1036. doi: 10.1038/s41467-024-45376-y (PMC10838311; doi:10.1038/s41467-024-45376-y)
Supplement: Supplementary file 6 — Source Data [file 41467_2024_45376_MOESM6_ESM.xlsx]

## Sheet: figure1b
figure1b	Enhanced	Suppressed	NS
	90	188	549

## Sheet: figure1c
figure1c	Enhanced	Suppressed	NS
	81	22	262

## Sheet: figure1f
figure1f	S	E	S'	N
	0.199205	0.578286	0.391523	0.146566
	0.596639	0.279333	2.12102	2.24734
	0.654123	0.393237	0.279656	2.06551
	-0.0915836	0.326317	1.81827	5.11548
	0.182574	1.09172e-16	2.41025	3.86933
	0.727755	0.0896303	2.64043	5.64976
	0.829613	-0.539454	1.78619	3.68902
	1.61226	0.953398	2.55033	9.0089
	-0.0288179	-9.80697e-17	1.21547	1.02422
	0.28923	0.655461	2.88862	5.71606
	0.994533	-0.11237	0.850017	0.391312
	1.21601	0.417597	-0.116501	0.655461
	1.90535	0.0370554	1.57319	1.67509
	1.1116	0.255441	0.30182	0.288002
	0.94144	1.34286	1.05364	0.543153
	0.305911	0.228778	0.104689	0.906859
	0.906604	-0.0347394	0.562856	0.135115
	0.829499	0.0905528	2.16493e-16	0.646893
	1.39701	0.395738	0.376835	0.111735
	1.32832	0.481147	0.300657	0.50412
	0.319024	1.16747	0.393374	0.711934
	1.30507	0.112308	1.52941	0.344566
	1.06605	1.10799	0.870264	-0.245532
	0.960917	0.0367629	0.0809624	0.810121
	0.563601	-0.183718	0.200548	0.213711
	2.28218	1.25825e-16	1.54973	-0.19841
	1.10906	0.633074	0.932899	0.319908
	0.932144	0.753084	1.2773	0.459746
	1.2289	-7.40149e-18	1.55865	0.184201
	1.48551	-0.568722	1.29752	0.230567
	1.49005	0.456946	0.0198231	0.476472
	0.5004	0.779087	0.554621	0.783784
	0.744702	0.167846	0.0605113	0.506
	1.34443	0.619535	1.23518	2.81519
	1.77171	0.327731	0.674869	3.84651
	1.6696	0	0.919692	5.1715
	0.431237	0.107959	5.55112e-17	0.983192
	1.19316	0.576495	-0.100347	1.18452
	0.703563	1.9359	2.36492	1.2317
	0.463744	0.307098	1.30454	0.135459
	1.98819	0.490036	1.09847	0.183938
	1.47161	0.791454	1.07927	0.0824351
	4.33569	-0.0392024	2.35353	1.72801
	1.4076	0.204598	0.314746	0.273861
	0.270058	0.373912	0.878516	1.03001
	0.783575	0.2874	0.967333	3.27799
	2.08795	0.985901	0.272907	0.747747
	0.5732	0.93201	0.95914	1.80252
	0.479669	-0.0412176	0.677296	1.47953
	0.0311654	-0.099205	0.415783	1.01978
	0.411128	1.72976	0.416259	0.806725
	0.819327	1.21048	0.536375	1.05527
	1.39795	0.263818	-0.620303	0.758359
	0.926325	0.192001	0.43441	0.900599
	1.51169	0.455398	0.628616	0.11448
	0.840393	0.697378	0.241369	0.474002
	0.566408	0.679955	0.622656	0.501893
	0.757713	0.327731	0.609457	0.839421
	0.307901	-0.335631	1.61311	1.43659
	0.771148	0.135359	1.26908	1.52395
	1.44983	0.861058	1.01955	1.70098
	1.34033	0.401944	1.58993	2.01582
	0.790928	0.791252	-0.234609	0.650993
	0.591812	0.323326	0.491596	0.327267
	0.826708	0.580635	-0.0879394	1.70137
	2.48633	1.60352	1.52949	1.96721
	1.07358	0.266678	-0.299731	1.13898
	1.79565	0.256001	0.0429509	-0.502606
	11.8003	1.82574	4.44942	2.01264
	3.18153	0	0.327731	0.653688
	2.8688	-0.137674	1.30791	3.12432
	2.53469	1.54323	0.86619	0.74039
	1.75361	-0.323105	0.165314	0.799769
	1.12873e-16	0.0776675	0.279984	0.765503
	0.929397	0.175879	0.938738	0.119893
	1.02768	0.47957	0.656537	0.946779
	0.950506	0.289143	0.355373	0.433714
	0.882957	0.145983	1.44738	0.735585
	0.342327	0.799719	0.500219	0.437082
	1.80331	0.563899	0.284793	0.44948
	1.11166	1.28938	0.899194	0.31552
	1.45935	1.01861	0.377728	1.17985
	1.24221	0.715004	-0.0592618	1.66404
	0.452277	0.661311	0.280033	0.234177
	0.423662	0.259277	0.673252	0.625714
	1.3269	1.39167	1.14804	1.50194
	1.51734	0.78061	2.28642	1.76501
	0.354609	1.7214	0.995775	1.7427
	0.527881	0.727261	0.767835	0.721877
	0.851927	0.367629	1.67746	1.02918

## Sheet: figure1h
figure1h	S	E	S'	N
	4.71669	3.24519	0.503341	2.16695
	0.689382	1.27783	1.77636e-16	-0.107275
	1.48479	1.44615	1.25887	0.79364
	0.231581	0.698871	0.563824	0.929837
	1.40676	-0.34821	0.517045	0.829138
	0.606804	0.310374	0.513614	0.538341
	1.3044	0.160383	1.43925	0.911794
	1.36306	0.774864	0.143033	0.277915
	0.300173	0.44948	0.446445	0.641085
	1.66749	0.327731	-0.319809	1.27491
	1.95615	0.987055	1.25873	1.80645
	0.0460422	0.494659	0.685763	0.0680088
	1.74181	1.66163	0.588735	1.0769
	2.34795	2.72612	0.0251852	0.671261
	0.599684	0.293731	0.437563	1.10985
	1.8682	0.28455	0.354812	1.08652
	2.66315	0.232157	0.775105	1.17023
	0.897454	0.218487	0.426825	1.2566
	0.429466	0.142907	0.0549407	0.303272
	0.791216	0.941412	1.05562	-0.0897833
	2.0751	0.0769571	0.0930878	1.69021
	0.562674	-0.314069	0.384614	0.612722
	0.237	0.368578	0.349056	0.15131
	0.828872	0.719355	0.557142	0.352593
	0.93575	0.175957	1.18246	0.448686
	0.8943	0.3727	0.175957	0.0705891
	0.7454	0.274811	0.771279	0.137674
	0.782461	0.0912871	0.120567	0.37745
	0.216711	0.47345	0.368338	0.296444
	1.262	0.109244	2.12745	0.955208
	0.47345	-0.163865	0.0655461	0.196318
	0.514186	1.09545	0.245798	1.03106
	0.494124	0.218487	1.13898	1.37076
	0.591217	0.663974	1.61552	1.65565
	1.97833	1.71313	0.341693	1.21601
	0.800307	0.788307	0.392786	0.914625
	-0.0776675	0.758872	0.15903	1.34595
	0.33834	-0.0674861	0.460646	0.286764
	1.0781	0.477667	-0.11278	0.651959
	1.1829	0.12873	0.0444615	0.04291
	0.654327	-0.321071	0.455163	0.890989
	1.24303	-0.182139	0.54454	0.497519
	0.364277	0.682557	0.222706	0.199399
	0.596971	0.192001	-1.85037e-17	0.319457
	0.607764	-0.217446	0.0541435	0.421297
	0.430744	0.109828	-0.0864606	0.960831
	0.228588	1.51631	-0.152145	0.90577
	1.02347	-1.85037e-17	0.239505	-0.115999
	0.768583	0.138698	0.231634	-1.92439e-16
	1.0702	0.281373	0.261365	0.568524
	1.37312	-0.0871584	1.78019	1.05039
	0.681587	0.560765	0.649596	0.864364
	1.08687	0.165599	1.12926	0.924612
	0.931645	0.12966	0.439011	0.675285
	1.2801	0.692157	-0.616523	1.02686
	0.0942168	1.57129	0.413334	0.505525
	0.972752	0.281559	0.224488	0.238567
	1.49809	0.509843	0.498155	-0.0690396
	0.27753	0.196442	0.349166	0.0935079
	0.919219	0.0592618	0.199862	0.0406066
	1.17383	0.99142	0.812856	0.778082
	3.84678	0.902584	1.73353	2.25452
	3.3254	0.989317	1.46998	1.94881
	3.74019	0.890502	1.59901	1.36734
	3.25759	0.424264	1.02581	1.19364
	1.86883	0.0680269	0.813318	0.997594
	2.48341	-0.16431	7.35462	4.84977
	1.46465	-0.0970339	3.94053	7.59644
	1.59121	-0.394859	1.98816	2.29561
	3.26013	0.919692	4.99755	3.19771
	1.13775	-0.187283	3.18357	3.29692
	1.06271	-0.262769	0.938437	0.650956
	0.466016	-0.296444	1.25441	1.88943
	1.04898	0.727503	2.59373	3.37205
	0.700403	0.0879394	5.06711	3.8899
	1.79992	0.310385	3.23199	2.59488
	1.76805	-0.180436	1.55817	1.23187
	1.63712	0.236492	1.0398	0.96917
	1.08368	0.767603	0.616673	0.65342
	0.328934	0.527109	0.201366	0.393837
	0.830764	-0.182574	0.427	0.764705

## Sheet: figure1i
figure1i	Mahalanobis	S	E	S'	N	Bootstrap	S	E	S'	N
		0.680256					0.772926
		5.87577	5.55247	0.99549	4.53803		2.58498	3.02252	0.771646	2.45808
		0.881624	0.936899	0.975087			0.607275	1.25818	0.848201
		1.9202	1.89782	1.45633	1.42725		1.04962	0.776219	1.01772	0.713507
		1.07987	1.47732	1.74056	4.94922		1.41425	1.28667	1.25078	1.83245
		0.532058	0.630251	0.57197	1.33008		0.804658	0.778179	0.567181	0.741345
		0.832614		0.9172	0.653395		0.687879		0.772883	0.691605
				0.732548	1.29356				1.05443	1.11503
		2.23717	2.17592	0.76333	1.10582		1.0251	1.08668	0.682138	1.00359
		0.744595			1.05394		0.930035			1.07247
			1.90402		1.08014			0.943893		0.741657
		1.34199		1.11073	1.00391		1.13078		0.876383	1.01257
		1.11555			1.82349		1.01699			1.45628
		3.52931	1.81219	1.79281	2.91664		2.14833	1.42143	2.14651	2.17901
			0.892045	0.910818				1.03542	0.910818
		0.930656	1.11665	1.14796	1.0061		0.788107	1.03092	1.23114	0.931827
		0.572992	1.90854	0.607514	1.60795		0.572992	1.2219	0.674648	1.29806
		1.20796	0.704547	1.35295	1.12164		0.991645	0.704547	0.794857	1.0506
		2.71288	2.82931	1.49932	3.1529		1.52267	1.64369	1.4143	1.71009
		1.69729	1.28706	4.13464	1.62896		1.26466	1.10329	1.63321	1.11957
		4.52901	2.07955	1.20332	2.62708		2.16921	1.43771	2.41894	1.64773
		3.73256	1.09431	3.39029	5.71682		2.98312	1.09431	3.03615	4.7381
		2.47114	0.956812	2.25312	1.3427		1.10944	0.892098	1.38728	1.43543
		1.99909	0.931588	1.50273	0.966141		1.09508	0.931588	0.938583	0.825006

## Sheet: figure1g
figure1g	Mahalanobis	S	E	S'	N	Bootstrap	S	E	S'	N
		0.886696	1.05859	0.940889			1.70853	0.965086	1.23836
		4.05301	0.953611	1.50251	1.56977		2.74767	0.953611	1.50251	1.80008
		1.28025		1.0935	1.00224		2.11612		1.05917	1.34404
		1.79689		1.78924	2.314		1.5782		1.50375	1.5032
		1.12878	0.944191	2.24613	2.20788		0.992749	0.806795	1.10532	1.07532
		1.3478		1.73332	1.38315		1.52619		1.77557	1.3058
			2.77287	1.83521	2.9637			2.19201	1.84996	4.18577
		1.96798	1.33823	1.62214	1.69604		1.82203	1.48332	1.75786	1.73206
		5.05783	1.12176	1.53937	1.32116		2.14296	1.12176	1.41962	1.29466
		1.17616	1.48252	1.32891			1.18947	2.63741	1.30421
		1.623	2.18734	1.88198	1.58213		1.35072	1.61148	1.88198	1.52865
		2.79929		2.34648			2.89466		1.2794
		2.29282	1.4648	1.26215	0.928855		1.2753	1.4648	1.08245	0.855419
		1.40999	0.84819	1.16372	0.971209		1.0691	0.93094	0.887131	0.913228
		1.74201					1.46619
		1.73321	1.21996	1.20013	1.47017		1.3415	0.937365	1.20013	1.19327
		2.56922		1.54061	2.40579		2.86379		2.37231	2.51536
		1.71692	1.49955				2.50231	2.25821
			1.29464	1.68435	2.34067			1.61616	1.63882	1.97022
				1.37611	1.28557				2.03873	1.39447
		1.12581		1.52316	1.51683		1.36757		1.30109	1.24093
		2.34948	0.733827	1.06286	1.57561		1.96087	0.844551	1.14931	1.33049
		1.90871		1.72325	1.70764		1.61627		1.47174	1.31591
		2.45981	1.62327	2.09739	1.64248		1.53184	1.28736	1.33734	1.45229
		3.64872	1.75628	1.89824	2.13921		2.50235	1.76635	1.89824	2.38927
			1.12865		3.17719			1.36543		1.2977
		3.9965	1.42499				2.63327	1.40546
			1.36405		2.1631			1.36405		1.61475
		2.45708	2.0875	1.78565	1.74191		1.97622	2.0875	1.73618	1.90549
			3.27914		1.33583			2.66152		1.15132
			1.49087	1.23045	3.67421			1.2487	0.860761	1.38045
		1.40792	1.27188	1.38504	1.8228		1.20229	1.10897	1.20956	1.36986
		5.03646	1.28037	1.42629	1.44813		1.434	0.930874	1.01772	0.890311
		1.48506	1.35825				1.46374	1.35825
		1.42049	6.45378				1.37042	2.32475
		3.81702	1.6383	1.61812	3.47966		2.15549	1.48816	1.77342	1.95699
			0.681166	3.86784	3.41891			0.750773	1.75188	3.3655
		1.58268	2.89312	1.39509	3.58403		1.25727	2.72022	1.65251	1.60366
		3.45056	1.98332	1.35489	1.11731		1.51655	2.37116	1.63738	1.51544
		2.38108	2.11967	1.89062	1.54539		2.04311	1.62359	1.45966	1.75222
		3.37411	5.97803	2.56328	2.32056		3.15175	5.01254	1.89862	2.31204
		2.28262	1.3998	1.77915	2.16859		2.09525	1.2566	1.75743	1.81445
		1.33623	1.87227	1.37101	1.67758		1.17829	1.54498	1.41186	1.55638
		1.49817	1.30844	1.90708	1.03967		1.37329	1.32736	1.63168	1.05463
		2.95683	2.3668	2.93771	3.12305		2.42776	2.49447	2.66871	2.35857
		1.9165	1.25751	2.23074	3.57107		1.7618	1.26398	1.55985	1.85647

## Sheet: figure2c
figure2c	S	Pre	theta	beta	gamma	During	theta	beta	gamma
	Top left		0.0354143	-0.0373242	-0.0491176		0.081537	0.0634393	0.0417201
			0.0566121	0.0306898	-0.0298044		0.0345961	0.0490763	0.186354
			0.0288757	0.0046539	0.0127557		0.0280807	0.0318074	0.0948665
			0.0628918	0.053653	0.0489737		0.210242	0.105533	0.237571
			0.132494	-0.027135	0.0583054		0.144632	0.0638137	0.210942
			-0.102605	0.105962	0.0888403		-0.00416048	0.11797	0.177454
			-0.00823817	0.00442021	0.0300411		-0.0630509	0.0813289	0.0753941
			-0.0154234	0.0203504	-0.00506393		0.10025	-0.0247562	0.165195
	E	Pre	theta	beta	gamma	During	theta	beta	gamma
	Top right		0.0351831	0.0598984	0.0289826		0.0598972	0.0197476	-0.0271777
			0.243685	0.0723168	-0.0396666		0.144921	0.297614	0.23412
			-0.0102041	-0.0981608	0.0139202		0.0881744	-0.138605	0.0948707
			0.153022	0.534004	0.0764041		-0.0232893	0.56747	0.169255
			-0.143807	-0.169994	0.053219		0.155298	0.00711297	0.12111
			0.0166437	-0.0972817	0.113813		-0.135938	-0.156224	0.0738356
			0.0120416	-0.0483295	-0.0299792		0.0125254	0.0179514	0.142006
			0.0244072	0.110095	0.0158887		-0.053394	0.221437	0.103534
	S'	Pre	theta	beta	gamma	During	theta	beta	gamma
	Bottom left		-0.0349441	-0.170719	-0.0426131		-0.103502	-0.197674	-0.00510057
			0.108957	0.0664016	-0.000957691		0.227292	0.150403	0.081283
			0.0379253	-0.0109822	0.0325311		0.0619516	0.0116593	0.102011
			-0.0791131	0.0232582	-0.0442851		0.103983	0.20738	0.00904577
			0.0524572	0.00371842	0.00691945		0.0733722	0.147453	0.161554
			0.012011	0.13728	0.167132		0.0446247	0.135551	0.241083
			0.0305742	0.00622642	0.0922324		0.05577	-0.00264053	0.280004
			0.195878	0.0614035	0.0524277		0.450959	0.0964908	0.0206804
	S'	Pre	theta	beta	gamma	During	theta	beta	gamma
	Bottom right		0.0139085	0.0776048	0.0365512		0.035467	0.0806634	0.144289
			-0.073939	0.0512102	0.0899306		-0.0107492	0.1023	0.36436
			-0.0251956	-0.0656567	-0.00164387		0.0227784	0.0108901	0.121039
			0.0269881	0.0139044	0.025017		0.0794399	0.0496672	0.133228
			-0.107767	0.131668	-0.0738934		0.12227	0.133759	0.161032
			0.154898	0.0460913	0.0338799		0.223072	0.184118	0.24243
			-0.0088869	-0.0263976	0.0198471		-0.0119167	0.032052	0.145552
			0.0368601	0.0522784	-0.0542545		0.0403284	0.20083	0.0456191

## Sheet: figure2i
figure2i	Theta	HM4D	CNO	VEH	mCherry	CNO	VEH
			0.989523	1.013		1.00148	0.960794
			0.960759	1.00023		1.11344	0.770286
			0.989921	1.15569		1.25683	1.01883
			1.06014	0.997654		0.998062	1.02286
			1.04489	0.968842		1.10915	1.00374
			1.03678	1.04215		0.954626	1.04336
			0.985193	1.02584		1.06225	0.996648
			0.994187	1.06838
			0.992474
	Beta	HM4D	CNO	VEH	mCherry	CNO	VEH
			0.94327	1.04191		1.00615	1.05735
			0.971762	0.99945		1.10579	0.839114
			0.961354	1.14456		1.19773	1.07776
			1.00602	0.974056		0.999947	1.03659
			1.01052	0.975659		1.08421	1.08595
			0.920068	1.05942		0.892301	1.06645
			1.00601	1.10252		1.03424	0.982235
			1.01605	0.998494
			0.932363
	Gamma	HM4D	CNO	VEH	mCherry	CNO	VEH
			0.959208	1.01938		1.08855	1.02904
			0.969264	0.97738		0.997807	0.888498
			0.903875	1.08826		1.15405	0.907792
			1.01827	0.96799		1.07158	1.06572
			0.983335	1.02472		1.02451	0.99818
			0.95497	1.13964		1.07342	0.993403
			0.998722	1.07161		0.978036	0.9917
			0.975428	0.979077
			0.989795

## Sheet: figure3b
figure3b	Enhanced	Suppressed	NS
	79	72	279

## Sheet: figure3c
figure3c	Enhanced	Suppressed	NS
	103	143	335

[truncated: 31 more sheets: figure3f, figure3g, figure3h, figure4b, figure4c, figure4d, figure4e, figure4f, figure4g, figure5b, figure5c, figure5e, figure5f, figure6b, figure6c, figure7a, figure7c, figureS1b, figureS1c, figureS3c …]
